# Supplementary material for: Sour Taste SNP KCNJ2-rs236514 and Differences in Nutrient Intakes and Metabolic Health Markers in the Elderly
Source: Front Nutr. 2021 Aug 17;8:701588. doi: 10.3389/fnut.2021.701588 (PMC8415820; doi:10.3389/fnut.2021.701588)
Supplement: Supplementary file 1 [file Data_Sheet_1.xlsx]

## Sheet: Supp. Tables 1-6
Supplementary Table 1: Distribution of continuous variables and body mass markers in the total cohort and by sex
Variable	Total		Female		Male		p
	Mean (SD)	Min-Max	Mean (SD)	Min-Max	Mean (SD)	Min-Max
Age (years)	77.5 (±6.7)	65.0-94.0	77.6 (±6.7)	65.0-94.0	77.4 (±6.8)	65.0-93.0	0.6
Height (cm)	164 (±0.1)	143.0-192.0	157 (±0.1)	143.0-173.0	171 (±0.1)	149.0-192.0	<0.0001
Weight (kg)	76.3 (±15.5)	43.6-137.2	70.3 (±12.9)	43.6-119.7	83.5 (±15.2)	47.1-137.0	<0.0001
BMI (kg/m2)	28.6 (±4.8)	17.1-46.3	28.5 (±5.0)	17.6-46.3	28.6 (±4.5)	17.1-45.4	1
Waist (cm)	98.9 (±13.4)	57.8-154.0	93.8 (±11.9)	61.3-128.3	105.1 (±12.6)	57.8-154.0	<0.0001
Hip (cm)	109.2 (±10.3)	52.0-148.0	109.7 (±11.2)	52.0-144.8	108.6 (±9.0)	88.5-148.0	0.2
WHR	0.91 (±0.1)	0.54-1.18	0.86 (±0.1)	0.71-1.18	0.96 (±0.1)	0.54-1.14	<0.0001
SD, standard deviation; BMI, body mass index; WHR, waist to hip ratio
Supplementary Table 2: Distribution of categorical variables in the total cohort and by sex
Variable	Total	Females	Males	p
	n (%)	n (%)	n (%)
Sex
Males	238 (45.5)	na	na
Females	285 (54.5)	na	na
Income
< $20,000 per year	161 (31.6)	127 (46.2)	34 (14.5)	<0.0001
$20,000 to $60,000 per year	316 (61.9)	135 (49.1)	181 (77.0)
> $60,000 per year	33 (6.5)	13 (4.7)	30 (8.5)
Education
≤ Trade qualification	171 (32.8)	113 (39.8)	58 (24.4)	0.001
TAFE or other certificate	290 (55.5)	143 (50.3)	147 (61.8)
≥ Bachelor degree	61 (11.7)	28 (9.9)	33 (13.8)
Smoking
History of smoking	258 (50.7)	100 (35.1)	158 (66.4)	<0.0001
Never smoked	265 (49.3)	185 (64.9)	80 (33.6)
na, not applicable; TAFE, Technical and Further Education
Supplementary Table 3: Distribution of the KCNJ2-A allele in the total cohort and by sex
Genotype	Total	Females	Males	p
	n (%)	n (%)	n (%)
KCNJ2-A allele absent	98 (18.7)	49 (17.2)	49 (20.6)	0.3
KCNJ2-A allele present	425 (81.3)	236 (82.8)	189 (79.4)
G/G	98 (18.7)	49 (17.2)	49 (20.6)	0.6
A/G	262 (50.1)	147 (51.6)	115 (48.3)
A/A	163 (31.2)	89 (31.2)	74 (20.6)
Supplementary Table 4: Demographic characteristics by the presence of the KCNJ2-A allele in the total cohort and by sex (continuous variables)
Variable	Total			Females			Males
	LSM (95% CI)		p	LSM (95% CI)		p	LSM (95% CI)		p
	A allele absent	A allele present		A allele absent	A allele present		A allele absent	A allele present
Age (years)	76.4 (75.1-77.7)	77.8 (77.1-78.5)	0.06	75.9 (74.0-77.7)	78.1 (77.2-78.9)	0.04	76.9 (75.0-78.9)	77.5 (76.5-78.5)	0.6
BMI (kg/m2)	28.0 (27.0-29.0)	28.7 (28.2-29.2)	0.2	29.1 (27.6-30.5)	28.4 (27.7-29.1)	0.4	26.8 (25.6-28.1)	29.0 (28.4-29.7)	0.003
LSM, least squares mean; CI, confidence interval; BMI, Body Mass Index
Supplementary Table 5: Demographic characteristics by the presence of the KCNJ2-A allele in the total cohort and by sex (categorical variables)
Variable	Total			Females			Males
	OR (95% CI)		p	OR (95% CI)		p	OR (95% CI)		p
	A allele absent	A allele present		A allele absent	A allele present		A allele absent	A allele present
Sex	1.3 (0.8-2.0)	0.8 (0.5-1.2)	0.3	na	na	na	na	na	na
Income	1.3 (0.8-2.1)	0.8 (0.5-1.3)	0.3	1.3 (0.7-2.4)	0.8 (0.4-1.4)	0.4	1.0 (0.4-2.5)	1.0 (0.4-2.4)	1
Education	1.2 (0.7-1.9)	0.8 (0.5-1.4)	0.5	1.1 (0.6-2.0)	1.0 (0.5-1.8)	0.9	1.3 (0.6-2.9)	0.8 (0.4-1.6)	0.5
Smoking	1.4 (0.9-2.2)	0.7 (0.5-1.1)	0.1	1.0 (0.5-2.0)	1.0 (0.5-1.9)	0.9	2.0 (1.0-4.1)	0.5 (0.2-1.1)	0.06
na, not applicable; OR, odds ratio; CI, confidence interval
Supplementary Table 6: Distribution of estimated macronutrient intakes in the total cohort, and by sex
Macro-nutrient	Total		Females		Males		p
	Mean (SD)	Min-Max	Mean (SD)	Min-Max	Mean (SD)	Min-Max
Energy kJ/d	8218.1 (±2738.4)	3082.5-19781.3	7875.2 (±2676.0)	3082.5-19781.3	8628.6 (±2761.3)	3716.2-18167.0	0.002
Carbohydrate g/d	215.9 (±80.9)	52.2-678.9	208.4 (±81.0)	52.2-678.9	224.9 (±80.1)	86.5-489.1	0.02
Fibre g/d	31.2 (±12.5)	5.7-85.4	30.1 (±12.5)	6.7-85.4	31.9 (±12.5)	5.7-77.3	0.2
Starch g/d	101.9 (±41.7)	13.6-271.2	93.3 (±38.5)	13.6-266.8	112.2 (±43.1)	38.1-271.2	<0.0001
Sugars g/d	111.9 (±51.4)	18.5-459.1	112.8 (±52.8)	18.5-459.1	110.7 (±49.9)	26.1-311.2	0.6
Protein g/d	91.1 (±31.2)	25.5-251.9	88.5 (±31.7)	25.5-250.7	94.2 (±30.5)	34.7-251.9	0.04
Total Fat g/d	68.9 (±30.8)	12.4-265.3	67.5 (±31.0)	12.4-265.3	70.7 (±30.5)	17.3-191.0	0.2
MUFA g/d	27.0 (±13.3)	4.6-98.0	26.2 (±13.0)	4.6-94.5	27.9 (±13.7)	5.6-98.0	0.1
PUFA g/d	11.5 (±8.1)	2.3-96.3	11.5 (±9.1)	2.3-96.3	11.4 (±6.7)	3.0-40.8	0.9
Saturated Fat g/d	23.7 (±11.0)	2.9-76.2	23.1 (±10.9)	2.9-76.2	24.4 (±11.1)	6.1-76.2	0.2
Cholesterol mg/d	245.2 (±109.9)	15.6-764.2	239.7 (±108.4)	32.0-696.0	251.8 (±111.5)	15.6-764.2	0.2
Alcohol g/d	8.7 (±12.7)	0.0-88.6	4.7 (±7.3)	0.0-43.6	13.4 (±15.9)	0.0-88.6	<0.0001
Water g/d	2954.7 (±1103.8)	715.9-7105.3	2921.8 (±1121.7)	740.5-6656.4	2994.1 (±1083.0)	715.9-7105.3	0.5
SD, standard deviation; Carb., carbohydrate; MUFA, monounsaturated fat; PUFA, polyunsaturated fat
This is a provisional file, not the final typeset article

## Sheet: Supp. Table 7a-h
Supplementary Table 7a. Estimated energy and macronutrient intakes vary by the presence of the KCNJ2-A allele (Stratified by sex, in unadjusted and adjusted models)
Energy & Macronutrients	Females									Males
	Unadjusted			Model 1			Model 2			Unadjusted			Model 1			Model 2
	Mean (95% CI)		p	LS Mean (95% CI)		p	LS Mean (95% CI)		p	Mean (95% CI)		p	LS Mean (95% CI)		p	LS Mean (95% CI)		p
	A allele absent	A allele present		A allele absent	A allele present		A allele absent	A allele present		A allele absent	A allele present		A allele absent	A allele present		A allele absent	A allele present
Energy kJ/d	8507.3 (7757.9-9256.8)	7744 (7402.5-8085.5)	0.07	8500.3 (7744.8-9255.8)	7745.5 (7402.9-8087.9)	0.08	9178.3 (8327.5-10029.1)	8602.8 (8016.1-9189.6)	0.2	8933.7 (8156.2-9711.3)	8549.5 (8153.6-8945.4)	0.3	8917.7 (8141.1-9694.4)	8553.6 (8158.3-8949.0)	0.4	9101.5 (8085.5-10117.4)	8703.6 (8058.4-9348.9)	0.4
Carbohydrate g/d	217.5 (194.7-240.3)	206.6 (196.2-216.9)	0.4	219.1 (196.2-242.0)	206.2 (195.8-216.6)	0.3	241 (215.6-266.5)	232.6 (215.0-250.1)	0.5	229.1 (206.5-251.7)	223.8 (212.3-235.3)	0.7	228.9 (206.3-251.5)	223.9 (212.4-235.4)	0.7	236.0 (206.9-265.0)	226.4 (207.9-244.8)	0.5
Fibre g/d	31.8 (28.3-35.2)	30.3 (28.7-31.9)	0.5	31.7 (28.2-35.3)	30.3 (28.7-31.9)	0.5	33.3 (29.4-37.3)	32.4 (29.6-35.1)	0.6	32.8 (29.3-36.3)	31.7 (29.9-33.5)	0.6	32.7 (29.2-36.3)	31.8 (30.0-33.6)	0.6	36.4 (31.9-40.9)	33.9 (31.1-36.8)	0.3
Starch g/d	95.9 (85.1-106.7)	92.7 (87.8-97.6)	0.6	95.8 (84.9-106.7)	92.7 (87.8-97.7)	0.6	99.8 (87.2-112.4)	98.5 (89.8-107.2)	0.8	114.1 (102.0-126.3)	111.7 (105.5-117.9)	0.7	113.7 (101.7-125.8)	111.8 (105.7-118.0)	0.8	114.3 (98.6-130.0)	110.4 (100.4-120.4)	0.6
Sugars g/d	119.3 (104.4-134.1)	111.5 (104.7-118.3)	0.4	120.9 (106.1-135.8)	111.1 (104.4-117.9)	0.2	138.2 (121.7-154.6)	131 (119.6-142.3)	0.4	113.2 (99.2-127.3)	110.1 (102.9-117.2)	0.7	113.4 (99.4-127.5)	110 (102.9-117.2)	0.7	119.7 (101.9-137.6)	113.9 (102.6-125.2)	0.5
Protein g/d	95.7 (86.8-104.5)	87.1 (83.0-91.1)	0.08	94.9 (86.0-103.8)	87.2 (83.2-91.3)	0.1	95.1 (84.7-105.6)	91.5 (84.3-98.7)	0.2	95.2 (86.6-103.8)	94 (89.6-98.4)	0.8	95.1 (86.5-103.7)	94 (89.6-98.4)	0.8	96.7 (85.3-108.1)	94.8 (87.6-102.1)	0.7
Total Fat g/d	76.4 (67.7-85.1)	65.5 (61.6-69.5)	0.03	76.1 (67.4-84.9)	65.7 (61.7-69.6)	0.03	83.3 (73.2-93.4)	73.7 (66.8-80.8)	0.06	75 (66.5-83.6)	69.5 (65.2-73.9)	0.3	74.8 (66.3-83.4)	69.6 (65.2-73.9)	0.3	74.8 (63.4-86.2)	71.6 (64.3-78.8)	0.6
MUFA g/d	30.2 (26.6-33.8)	25.3 (23.7-27.0)	0.02	29.9 (26.3-33.6)	25.4 (23.7-27.0)	0.03	32.1 (28.0-36.3)	28 (25.2-30.9)	0.05	29.6 (25.8-33.5)	27.5 (25.6-29.5)	0.3	29.5 (25.7-33.4)	27.5 (25.6-29.5)	0.4	30.1 (25.0-35.1)	28.9 (25.6-32.0)	0.6
PUFA g/d	13.1 (10.5-15.7)	11.2 (10.0-12.3)	0.2	13 (10.4-15.6)	11.2 (10.0-12.4)	0.2	14.6 (11.6-17.6)	13 (10.9-15.1)	0.3	11.8 (10.0-13.7)	11.3 (10.4-12.3)	0.6	11.8 (10.0-13.7)	11.3 (10.4-12.3)	0.7	11.9 (9.4-14.4)	11.7 (10.1-13.3)	0.9
Saturated Fat g/d	25.8 (22.7-28.8)	22.5 (21.1-23.9)	0.06	25.9 (22.9-29.0)	22.5 (21.1-23.9)	0.04	28.8 (25.2-32.4)	25.6 (23.1-28.1)	0.07	26.1 (22.9-29.2)	24 (22.4-25.6)	0.2	26 (22.9-29.1)	24.0 (22.4-25.6)	0.3	25.6 (21.5-29.7)	24.3 (21.7-26.9)	0.5
Cholesterol mg/d	266 (235.7-296.4)	234.2 (220.4-248.0)	0.06	264.8 (234.3-295.4)	234.4 (220.6-248.3)	0.08	278.5 (242.9-314.1)	259.1 (234.5-283.6)	0.3	251.4 (219.9-282.8)	251.9 (235.9-267.9)	1	250.7 (219.3-282.1)	252.1 (236.1-268.0)	0.9	236.4 (195.8-277.1)	240.4 (214.6-266.3)	0.8
Alcohol g/d	5.4 (3.3-7.4)	4.6 (3.6-5.5)	0.5	5.1 (3.0-7.1)	4.6 (3.7-5.6)	0.7	6.3 (3.9-8.6)	5.7 (4.1-7.3)	0.6	15.3 (10.8-19.7)	12.9 (10.7-15.2)	0.4	15.2 (10.7-19.7)	13.0 (10.7-15.2)	0.4	15.3 (9.7-20.9)	13.1 (9.5-16.6)	0.4
Water g/d	3297 (2984.7-3609.2)	2844 (2701.7-2986.3)	0.01	3269 (2955.5-3582.5)	2849.8 (2707.7-2991.9)	0.02	3551.4 (3197.2-3905.5)	3184.3 (2940.0-3428.5)	0.04	3001.3 (2695.9-3306.8)	2992.2 (2836.7-3147.8)	1	2998.9 (2692.8-3305.0)	2992.9 (2837.1-3148.7)	1	3106.1 (2721.0-3491.2)	3036.3 (2791.7-3280.9)	0.7
Model 1, adjusted for age; Model 2, adjusted for age, education, income, smoking and BMI; CI, confidence interval; LS Mean, least squares mean; MUFA, monounsaturated fat; PUFA, polyunsaturated fat. Bonferroni adjusted p threshold ≤0.004.
Supplementary Table 7b. Estimated dietary vitamin intakes vary by the presence of the KCNJ2-A allele (Stratified by sex, in unadjusted and adjusted models)
Vitamins	Females									Males
	Unadjusted			Model 1			Model 2			Unadjusted			Model 1			Model 2
	Mean (95% CI)		p	LS Mean (95% CI)		p	LS Mean (95% CI)		p	Mean (95% CI)		p	LS Mean (95% CI)		p	LS Mean (95% CI)		p
	A allele absent	A allele present		A allele absent	A allele present		A allele absent	A allele present		A allele absent	A allele present		A allele absent	A allele present		A allele absent	A allele present
Total A equivalents (µg/d)	1876.8 (1561.4-2192.2)	1813.7 (1670.0-1957.4)	0.7	1913.7 (1598.1-2229.4)	1806.0 (1662.9-1949.1)	0.5	2061.5 (1704.3-2418.6)	2032.9 (1786.6-2279.2)	0.9	1936.2 (1502.5-2370.0)	1612.4 (1391.5-1833.2)	0.2	1938.8 (1504.0-2373.5)	1611.7 (1390.4-1833.0)	0.2	2257.7 (1685.3-2830.1)	1895.8 (1532.3-2259.4)	0.2
Retinol (µg/d)	306.1 (260.6-351.6)	280.5 (259.7-301.2)	0.3	313.4 (268.20358.7)	278.9 (258.4-299.4)	0.2	350.8 (296.3-405.3)	327.0 (289.4-364.5)	0.4	690.6 (402.0-979.2)	289.1 (142.2-436.1)	0.02	692.4 (403.1-981.7)	288.7 (141.4-435.9)	0.02	687.6 (299.9-1075.4)	270.7 (24.4-517.0)	0.03
Beta-carotene (µg/d)	9400.6 (7597.7-11203.5)	9177.5 (8356.0-9999.0)	0.8	9577.9 (7769.6-11386.1)	9140.7 (8320.9-9960.5)	0.7	10239.6 (8209.7-12269.4)	10213 (8813.1-11612.9)	1	7460 (5618.7-9301.3)	7922 (6984.5-8860.0)	0.7	7464.3 (5618.3-9310.3)	7920.9 (6981.3-8860.5)	0.7	9403.3 (7052.4-11754.1)	9730.8 (8237.7-11224.0)	0.8
Thiamine (mg/d)	2.0 (1.7-2.3)	1.9 (1.7-2.0)	0.6	2.0 (1.7-2.3)	1.9 (1.7-2.0)	0.6	2.0 (1.7-2.4)	2.0 (1.8-2.3)	0.9	2.4 (2.1-2.6)	2.1 (1.9-2.2)	0.03	2.4 (2.1-2.6)	2.1 (1.9-2.2)	0.02	2.3 (2.0-2.7)	2.0 (1.8-2.2)	0.03
Riboflavin (mg/d)	2.4 (2.3-3.0)	2.4 (2.2-2.5)	0.2	2.6 (2.3-3.0)	2.4 (2.2-2.5)	0.2	2.7 (2.3-3.1)	2.5 (2.3-2.8)	0.5	2.8 (2.5-3.1)	2.3 (2.2-2.5)	0.01	2.8 (2.5-3.1)	2.3 (2.2-2.5)	0.008	2.8 (2.4-3.2)	2.3 (2.1-2.6)	0.01
Niacin (mg/d)	25.8 (23.3-28.4)	23.1 (21.9-24.3)	0.06	25.6 (23.0-28.2)	23.2 (22.0-24.3)	0.09	26.4 (23.4-29.3)	24.9 (22.9-27.0)	0.3	27.6 (25.1-30.1)	26.7 (25.4-27.9)	0.5	27.6 (25.1-30.1)	26.7 (25.4-27.9)	0.5	28.3 (25.1-31.5)	26.7 (24.7-28.8)	0.3
Niacin equivalents (mg/d)	44.5 (40.3-48.8)	40.7 (38.8-42.6)	0.1	44.2 (39.9-48.4)	40.8 (38.9-42.7)	0.2	45.0 (40.1-50.0)	43.6 (40.2-47.0)	0.6	47.1 (43.0-51.2)	45.5 (43.4-47.5)	0.5	47.0 (42.9-51.1)	45.5 (43.3-47.6)	0.5	48.2 (42.9-53.6)	45.8 (42.4-49.2)	0.4
Vitamin B6 (mg/d)	2.5 (-0.1-5.1)	3.4 (2.3-4.6)	0.5	2.7 (0.01-5.3)	3.4 (2.2-4.6)	0.6	2.7 (0.26-5.0)	3.1 (1.4-4.7)	0.8	3.2 (1.2-5.3)	3.4 (2.4-4.5)	0.9	3.2 (1.2-5.3)	3.4 (2.4-4.5)	0.9	5.0 (2.4-7.7)	5.0 (3.4-6.7)	1
Folate (µg/d)	546.7 (493.4-600.0)	476.3 (452.0-500.6)	0.02	547.2 (493.5-600.8)	476.2 (451.8-500.6)	0.02	568.3 (506.0-630.7)	513.5 (470.4-556.6)	0.08	592.3 (532.8-651.7)	544.2 (514.0-574.5)	0.2	592.6 (533.0-652.2)	544.2 (513.8-574.5)	0.2	594.7 (517.8-671.7)	531.4 (482.5-580.2)	0.09
Vitamin B12 (µg/d)	5.4 (4.6-6.2)	5.1 (4.7-5.4)	0.5	5.4 (4.6-6.2)	5.1 (4.7-5.5)	0.5	5.1 (4.3-6.0)	5.1 (4.5-5.7)	0.9	5.2 (4.5-6.0)	5.3 (4.9-5.7)	0.9	5.2 (4.5-6.0)	5.3 (4.9-5.7)	0.9	5.5 (4.5-6.5)	5.5 (4.8-6.1)	1
Vitamin C (mg/d)	222.9 (187.5-258.2)	210.9 (194.8-227.1)	0.6	223.5 (187.9-259.1)	210.8 (194.7-227.0)	0.5	250.6 (211.1-290.1)	238.9 (211.3-265.8)	0.5	213.2 (178.5-247.8)	209.2 (191.6-209.2)	0.8	213.6 (179.0-248.3)	209.1 (191.5-226.7)	0.8	241.2 (196.8-285.6)	222.4 (194.2-250.6)	0.4
Vitamin D (µg/d)	2.5 (2.0-3.0)	2.5 (2.3-2.8)	0.8	2.5 (2.0-3.1)	2.5 (2.3-2.8)	0.9	2.6 (2.1-3.1)	2.6 (2.2-3.0)	1	2.7 (2.3-3.1)	2.5 (2.3-2.7)	0.5	2.7 (2.2-3.1)	2.5 (2.3-2.7)	0.5	2.8 (2.2-3.3)	2.7 (2.3-3.0)	0.7
Vitamin E (mg/d)	10.5 (9.2-11.8)	9.4 (8.8-10.0)	0.2	10.4 (9.1-11.7)	9.4 (8.8-10.0)	0.2	11.2 (9.7-11.6)	10.4 (9.5-11.4)	0.3	9.6 (8.5-10.6)	9.1 (8.6-9.7)	0.5	9.5 (8.5-10.6)	9.2 (8.6-9.7)	0.5	10.4 (9.0-11.7)	9.9 (9.0-10.8)	0.5
Model 1, adjusted for age; Model 2, adjusted for age, education, income, smoking and BMI; CI, confidence interval; LS Mean, least squares mean. Bonferroni adjusted p-threshold ≤0.004
Supplementary Table 7c. Estimated dietary mineral intakes vary by the presence of the KCNJ2-A allele (Stratified by sex, in unadjusted and adjusted models)
Minerals	Females									Males
	Unadjusted			Model 1			Model 2			Unadjusted			Model 1			Model 2
	Mean (95% CI)		p	LS Mean (95% CI)		p	LS Mean (95% CI)		p	Mean (95% CI)		p	LS Mean (95% CI)		p	LS Mean (95% CI)		p
	A allele absent	A allele present		A allele absent	A allele present		A allele absent	A allele present		A allele absent	A allele present		A allele absent	A allele present		A allele absent	A allele present
Calcium (mg/d)	1054.7 (936.3-1173.2)	966.3 (912.4-1020.3)	0.2	1057.9 (938.5-1177.3)	965.7 (911.6-1019.8)	0.2	1082.2 (938.5-1225.9)	1030.1 (931.0-1129.2)	0.5	1018.7 (890.8-1146.4)	890.6 (825.5-955.7)	0.08	1021.6 (894.1-1149.2)	889.8 (824.9-954.7)	0.07	1109.0 (943.1-1274.8)	943.5 (838.1-1048.8)	0.04
Copper (mg/d)	2.4 (2.1-2.7)	2.3 (2.2-2.4)	0.5	2.4 (2.1-2.7)	2.3 (2.2-2.4)	0.6	2.7 (2.3-3.0)	2.6 (2.4-2.9)	0.9	2.5 (2.2-2.7)	2.3 (2.2-2.4)	0.2	2.5 (2.2-2.7)	2.3 (2.2-2.4)	0.2	2.7 (2.3-2.9)	2.4 (2.2-2.6)	0.09
Iron (mg/d)	14.3 (12.8-15.8)	13.7 (13.0-14.3)	0.4	14.2 (12.8-15.7)	13.7 (13.0-14.3)	0.5	14.7 (12.9-16.4)	14.6 (13.4-15.7)	0.9	16.5 (15.0-17.9)	15.1 (14.3-15.8)	0.1	16.4 (15.0-17.9)	15.1 (14.3-15.8)	0.1	16.7 (14.9-18.5)	15.4 (14.2-16.6)	0.08
Magnesium (mg/d)	399.6 (356.9-442.3)	380.9 (361.5-400.3)	0.4	397.5 (354.7-440.4)	381.3 (361.9-400.7)	0.5	431 (381.4-480.6)	422.5 (388.4-456.6)	0.7	432.4 (393.9-470.9)	404.0 (384.4-423.6)	0.2	431.9 (393.3-470.4)	404.2 (384.5-423.8)	0.2	452.5 (406.1-498.9)	423.6 (393.4-453.8)	0.1
Potassium (mg/d)	4437 (3990.5-4883.5)	4081.1 (3878.4-4283.7)	0.2	4444.8 (3994.9-4894.6)	4079.5 (3876.2-4282.7)	0.2	4800.5 (4284.4-5316.6)	4574.8 (4220.2-4929.4)	0.4	4402.6 (3978.2-4827.0)	4222.8 (4006.7-4438.8)	0.5	4400.2 (3974.8-4825.6)	4223.4 (4006.9-4439.9)	0.5	4556.8 (4047.1-5066.5)	4370.5 (4038.6-4702.3)	0.2
Selenium (µg/d)	176.1 (117.3-234.9)	172.0 (145.2-198.8)	0.9	172.3 (113.1-231.5)	172.8 (146.0-199.6)	1	171.7 (99.2-244.3)	191.2 (141.1-241.2)	0.6	180.7 (149.9-211.5)	167.1 (151.4-182.8)	0.4	180.3 (149.5-211.2)	167.2 (151.5-182.9)	0.5	195.6 (158.2-233.0)	181.2 (156.8-205.5)	0.3
Sodium (mg/d)	2197.1 (1992.3-2401.9)	1801.1 (1707.7-1894.4)	0.0006	2176.7 (1971.3-2382.1)	1805.3 (1712.2-1898.4)	0.001	2271.4 (2026.6-2518.3)	1938.8 (1769.3-2108.4)	0.007	2251.2 (2022.3-2480.0)	2235.7 (2119.1-2352.2)	0.9	2245.2 (2017.1-2473.4)	2237.2 (2121.1-2353.3)	1	2165.2 (1889.0-2441.4)	2183.6 (2003.7-2363.4)	0.9
Zinc (mg/d)	12.8 (11.4-14.2)	12.2 (11.6-12.8)	0.4	12.7 (11.3-14.0)	12.2 (11.6-12.8)	0.6	13.1 (11.5-14.7)	13.0 (11.9-14.1)	0.9	14.0 (12.7-15.3)	13.1 (12.5-13.8)	0.3	14.0 (12.7-15.3)	13.1 (12.5-13.8)	0.3	14.3 (12.7-15.8)	13.4 (12.4-14.5)	0.2
Model 1, adjusted for age; Model 2, adjusted for age, education, income, smoking and BMI; CI, confidence interval; LS Mean, least squares mean. Bonferroni p-threshold ≤0.006
Supplementary Table 7d. Body composition markers vary by the presence of the KCNJ2-A allele (Stratified by sex, in unadjusted and adjusted models)
Body Composition Markers	Females												Males
	Unadjusted			Model 1			Model 2			Model 3			Unadjusted			Model 1			Model 2			Model 3
	Mean (95% CI)		p	LS Mean (95% CI)		p	LS Mean (95% CI)		p	LS Mean (95% CI)		p	Mean (95% CI)		p	LS Mean (95% CI)		p	LS Mean (95% CI)		p	LS Mean (95% CI)		p
	A allele absent	A allele present		A allele absent	A allele present		A allele absent	A allele present		A allele absent	A allele present		A allele absent	A allele present		A allele absent	A allele present		A allele absent	A allele present		A allele absent	A allele present
Weight (kg)	71.4 (67.8-75.1)	70.1 (68.4-71.8)	0.5	70.4 (66.9-73.9)	70.3 (68.7-71.9)	1	68.5 (64.6-72.4)	67.9 (65.2-70.6)	0.8	68.3 (64.4-72.3)	67.8 (65.1-70.5)	0.8	81.2 (76.9-85.6)	84.0 (81.8-86.3)	0.3	80.8 (76.8-84.9)	84.2 (82.1-86.3)	0.2	78.8 (74.1-83.6)	82.7 (79.6-85.8)	0.09	78.7 (74.0-83.5)	82.7 (79.6-85.8)	0.08
BMI (kg/m2)	29.1 (27.6-30.5)	28.4 (27.7-29.1)	0.4	28.8 (27.4-30.3)	28.5 (27.8-29.2)	0.7	27.7 (26.1-29.2)	27.2 (26.1-28.3)	0.5	27.7 (26.1-29.2)	27.2 (26.1-28.3)	0.6	26.9 (25.6-28.1)	29.0 (28.4-29.7)	0.004	26.8 (25.5-28.0)	29.0 (28.4-29.7)	0.002	26.2 (24.7-27.7)	28.6 (27.7-29.6)	0.0007	26.2 (24.7-27.7)	28.6 (27.7-29.6)	0.0007
Waist (cm)	94.2 (90.8-97.6)	93.7 (92.2-95.3)	0.8	94.0 (90.5-97.4)	93.8 (92.2-95.3)	0.9	91.9 (88.1-95.7)	90.8 (88.2-93.4)	0.6	92.0 (88.1-95.8)	90.8 (88.2-93.5)	0.6	101.1 (97.6-104.7)	106.1 (104.3-107.9)	0.02	100.9 (97.3-104.4)	106.1 (104.3-107.9)	0.009	100.1 (96.0-104.2)	105.8 (103.2-108.5)	0.004	100.0 (96.0-104.1)	105.9 (103.2-108.5)	0.003
Hip (cm)	109.2 (106.0-112.3)	109.9 (108.4-111.3)	0.7	108.7 (105.6-111.9)	110.0 (108.5-111.4)	0.5	106.3 (102.9-109.8)	107.2 (104.8-109.5)	0.6	106.4 (102.9-109.9)	107.2 (104.8-109.6)	0.6	107.5 (104.9-110.1)	109.0 (107.6-110.2)	0.3	107.4 (104.8-110.0)	108.9 (107.6-110.3)	0.3	107.0 (103.8-110.1)	108.9 (106.9-110.8)	0.2	107.0 (103.9-110.2)	108.9 (106.9-110.9)	0.2
WHR	0.87 (0.85-0.88)	0.85 (0.85-0.86)	0.1	0.87 (0.85-0.89)	0.85 (0.85-0.86)	0.1	0.87 (0.85-0.89)	0.85 (0.84-0.86)	0.03	0.87 (0.85-0.89)	0.85 (0.84-0.86)	0.04	0.94 (0.92-0.96)	0.97 (0.96-0.98)	0.02	0.94 (0.92-0.96)	0.97 (0.96-0.98)	0.01	0.94 (0.92-0.97)	0.97 (0.96-0.99)	0.009	0.94 (0.92-0.97)	0.97 (0.96-0.99)	0.008
Model 1, adjusted for age; Model 2, adjusted for age, education, income and smoking; Model 3, adjusted for age, education, income, smoking and energy intake; CI, confidence interval; LS Mean, least squares mean; BMI, body mass index, WHR, waist to hip ratio. Bonferroni adjusted p-threshold ≤0.01
Supplementary Table 7e. Liver function biomarkers vary by the presence of the KCNJ2-A allele (Stratified by sex, in unadjusted and adjusted models)
Liver Function Biomarkers	Females									Males
	Unadjusted			Model 1			Model 2			Unadjusted			Model 1			Model 2
	Mean (95% CI)		p	LS Mean (95% CI)		p	LS Mean (95% CI)		p	Mean (95% CI)		p	LS Mean (95% CI)		p	LS Mean (95% CI)		p
	A allele absent	A allele present		A allele absent	A allele present		A allele absent	A allele present		A allele absent	A allele present		A allele absent	A allele present		A allele absent	A allele present
GGT (U/L)	35.0 (26.8-43.2)	34.2 (30.4-37.9)	0.9	34.8 (26.6-43.1)	34.2 (30.5-37.9)	0.9	35.4 (25.6-45.2)	35.0 (28.3-41.8)	0.9	79.5 (60.1-98.1)	39.5 (30.0-48.9)	0.0002	80.0 (61.5-98.5)	39.3 (29.9-48.8)	0.0002	81.4 (57.2-105.6)	43.6 (28.2-58.9)	0.001
ALP (U/L)	78.3 (72.5-84.1)	74.6 (72.0-77.2)	0.3	78.4 (72.6-84.3)	74.6 (71.9-77.2)	0.2	81.0 (74.2-87.9)	78.2 (73.5-82.9)	0.4	78.7 (65.8-91.2)	78.0 (71.4-84.5)	0.9	79.2 (66.4-92.0)	77.8 (71.3-84.3)	0.9	78.7 (61.9-95.5)	79.9 (69.2-90.5)	0.9
ALT (U/L)	21.2 (18.2-24.1)	21.2 (19.9-22.6)	1	20.6 (17.7-23.5)	21.3 (20.0-22.7)	0.6	22.7 (19.7-25.8)	23.2 (21.1-25.3)	0.8	27.8 (24.9-30.7)	23.5 (22.1-25.0)	0.01	27.7 (24.8-30.6)	23.6 (22.1-25.0)	0.01	28.4 (24.7-32.1)	24.0 (21.7-26.3)	0.01
AST (U/L)	21.5 (19.2-23.7)	19.3 (18.3-20.3)	0.09	21.6 (19.3-23.8)	19.3 (18.3-20.3)	0.07	23.0 (20.4-25.5)	20.6 (18.6-22.1)	0.04	21.6 (19.5-23.8)	19.3 (18.3-20.4)	0.06	21.7 (19.5-23.8)	19.3 (18.2-20.4)	0.06	22.8 (20.0-25.7)	20.2 (18.4-22.0)	0.06
Total Protein (g/L)	75.8 (74.5-77.1)	75.7 (75.1-76.3)	0.9	75.9 (74.6-77.1)	75.7 (75.1-76.3)	0.8	75.6 (74.1-77.0)	74.8 (73.8-75.8)	0.3	77.6 (76.2-78.9)	77.0 (76.3-77.7)	0.5	77.5 (76.2-78.9)	77.0 (76.3-77.7)	0.5	76.9 (75.2-78.6)	76.6 (75.6-77.7)	0.7
Albumin (g/L)	38.9 (38.1-39.7)	38.6 (38.2-38.9)	0.4	38.9 (38.1-39.7)	38.6 (38.2-38.9)	0.4	38.8 (37.9-39.7)	38.2 (37.6-38.8)	0.2	40.0 (39.3-40.7)	39.1 (38.7-39.5)	0.03	40.0 (39.2-40.7)	39.1 (38.7-39.5)	0.04	40.3 (39.4-41.2)	39.3 (38.7-39.9)	0.03
Calcium/Globulin (g/L)	37.0 (35.8-38.2)	37.2 (36.6-37.7)	0.8	37.1 (35.9-38.3)	37.1 (36.6-37.7)	0.9	36.9 (35.6-38.3)	36.6 (35.7-37.5)	0.6	37.5 (36.2-38.9)	37.9 (37.2-38.6)	0.7	37.5 (36.1-38.9)	37.9 (37.2-38.6)	0.7	36.6 (34.8-38.3)	37.3 (36.2-38.4)	0.4
Total Bilirubin (µmol/L)	9.7 (8.6-10.9)	9.6 (9.1-10.1)	0.8	9.9 (8.8-11.0)	9.6 (9.1-10.1)	0.6	10.0 (8.7-11.4)	9.6 (8.6-10.5)	0.5	13.6 (12.2-15.0)	11.9 (11.2-12.6)	0.04	13.6 (12.2-15.0)	11.9 (11.2-12.6)	0.04	14.2 (12.4-16.0)	12.4 (11.2-13.5)	0.04
Model 1, adjusted for age; Model 2, adjusted for age, education, income, smoking and BMI; CI, confidence interval; LS Mean, least squares mean; GGT, gamma glutamyltransferase; ALP, alkaline phosphatase; ALT, alanine aminotransferase; AST, aspartate aminotransferase. Bonferroni adjusted p-threshold ≤0.006
Supplementary Table 7f. Blood glucose levels vary by the presence of the KCNJ2-A allele (Stratified by sex, in unadjusted and adjusted models)
Blood Glucose Measures	Females									Males
	Unadjusted			Model 1			Model 2			Unadjusted			Model 1			Model 2
	Mean (95% CI)		p	LS Mean (95% CI)		p	LS Mean (95% CI)		p	Mean (95% CI)		p	LS Mean (95% CI)		p	LS Mean (95% CI)		p
	A allele absent	A allele present		A allele absent	A allele present		A allele absent	A allele present		A allele absent	A allele present		A allele absent	A allele present		A allele absent	A allele present
Fasting Glucose (mmol/L)	5.5 (5.2-5.7)	5.4 (5.3-5.5)	0.6	5.5 (5.2-5.7)	5.4 (5.3-5.5)	0.6	5.5 (5.2-5.8)	5.4 (5.2-5.6)	0.5	6.1 (5.7-6.4)	5.8 (5.6-5.9)	0.1	6.0 (5.7-6.4)	5.8 (5.6-5.9)	0.1	6.0 (5.6-6.4)	5.5 (5.3-5.7)	0.005
HbA1c (%)	5.8 (5.7-6.0)	5.9 (5.8-6.0)	0.3	5.8 (5.7-6.0)	5.9 (5.8-6.0)	0.4	5.8 (5.6-6.0)	5.9 (5.8-6.0)	0.3	6.0 (5.8-6.2)	6.0 (5.8-6.1)	0.7	6.0 (5.8-6.2)	6.0 (5.8-6.1)	0.7	6.0 (5.8-6.2)	5.8 (5.7-6.0)	0.1
Model 1, adjusted for age; Model 2, adjusted for age, education, income, smoking and BMI; CI, confidence interval; LS Mean, least squares mean; HbA1c, glycosylated haemoglobin.
Supplementary Table 7g. Blood lipid levels vary by the presence of the KCNJ2-A allele (Stratified by sex, in unadjusted and adjusted models)
Blood Lipid Measures	Females									Males
	Unadjusted			Model 1			Model 2			Unadjusted			Model 1			Model 2
	Mean (95% CI)		p	LS Mean (95% CI)		p	LS Mean (95% CI)		p	Mean (95% CI)		p	LS Mean (95% CI)		p	LS Mean (95% CI)		p
	A allele absent	A allele present		A allele absent	A allele present		A allele absent	A allele present		A allele absent	A allele present		A allele absent	A allele present		A allele absent	A allele present
Total Cholesterol (mmol/L)	4.7 (4.4-5.0)	4.9 (4.8-5.0)	0.2	4.7 (4.4-5.0)	4.9 (4.8-5.1)	0.1	4.7 (4.3-5.0)	4.9 (4.7-5.1)	0.2	4.4 (4.1-4.7)	4.2 (4.1-4.4)	0.2	4.4 (4.1-4.7)	4.2 (4.1-4.4)	0.3	4.3 (3.9-4.6)	4.2 (3.9-4.4)	0.5
Triglycerides (mmol/L)	1.4 (1.2-1.6)	1.3 (1.3-1.4)	0.6	1.4 (1.2-1.6)	1.4 (1.3-1.4)	0.6	1.4 (1.2-1.6)	1.3 (1.2-1.4)	0.6	1.4 (1.2-1.5)	1.4 (1.3-1.5)	0.8	1.3 (1.2-1.5)	1.4 (1.3-1.5)	0.7	1.3 (1.1-1.6)	1.3 (1.2-1.5)	0.9
LDL (mmol/L)	2.4 (2.1-2.7)	2.7 (2.6-2.8)	0.05	2.4 (2.1-2.7)	2.7 (2.6-2.8)	0.04	2.4 (2.0-2.7)	2.7 (2.4-2.9)	0.1	2.4 (2.2-2.7)	2.3 (2.2-2.4)	0.4	2.4 (2.1-2.7)	2.3 (2.2-2.4)	0.4	2.3 (1.9-2.6)	2.2 (2.0-2.4)	0.5
HDL (mmol/L)	1.6 (1.5-1.8)	1.6 (1.5-1.6)	0.5	1.6 (1.5-1.8)	1.6 (1.5-1.6)	0.6	1.7 (1.6-1.9)	1.7 (1.6-1.8)	0.5	1.4 (1.3-1.5)	1.3 (1.2-1.4)	0.1	1.4 (1.3-1.5)	1.3 (1.2-1.4)	0.09	1.4 (1.3-1.6)	1.4 (1.3-1.5)	0.4
Total Cholesterol/HDL ratio	3.0 (2.7-3.3)	3.3 (3.2-3.4)	0.1	3.0 (2.7-3.3)	3.3 (3.2-3.4)	0.1	2.9 (2.6-3.3)	3.2 (2.9-3.4)	0.2	3.4 (3.1-3.8)	3.5 (3.3-3.6)	0.9	3.4 (3.1-3.7)	3.5 (3.3-3.6)	0.9	3.2 (2.8-3.6)	3.2 (2.9-3.4)	0.8
Model 1, adjusted for age; Model 2, adjusted for age, education, income, smoking and BMI; CI, confidence interval; LS Mean, least squares mean; LDL, low density lipoprotein; HDL, high density lipoprotein; Bonferroni adjusted p-threshold ≤0.01
Supplementary Table 7h. Hypertension does not vary by the presence of the KCNJ2-A allele (Stratified by sex, in unadjusted and adjusted models)
	Females						Males
	Unadjusted		Model 1		Model 2		Unadjusted		Model 1		Model 2
	χ2 (p-value)	OR (95% CI)	χ2 (p-value)	OR (95% CI)	χ2 (p-value)	OR (95% CI)	χ2 (p-value)	OR (95% CI)	χ2 (p-value)	OR (95% CI)	χ2 (p-value)	OR (95% CI)
	A allele present		A allele present		A allele present		A allele present		A allele present		A allele present
Hypertension	0.9 (0.4)	1.4 (0.7-2.7)	1.0 (0.3)	1.4 (0.7-2.8)	0.8 (0.4)	1.4 (0.7-3.0)	0.4 (0.5)	0.8 (0.4-1.6)	0.5 (0.5)	0.8 (0.4-1.6)	0.7 (0.4)	0.7 (0.3-1.6)
Model 1, adjusted for age; Model 2, adjusted for age, education, income, smoking and BMI; OR, odds ratio; CI, conifdence interval
This is a provisional file, not the final typeset article

## Sheet: Supp. Tables 8-13
Supplementary Table 8: Distribution of estimated dietary vitamin intakes in the total cohort, and by sex
Vitamins	Total		Females		Males		p
	Mean (SD)	Min-Max	Mean (SD)	Min-Max	Mean (SD)	Min-Max
Total A equivalents (µg/d)	1758.3 (±1330.1)	0.0-17428.5	1824.5 (±1120.0)	0.0-8437.1	1679.0 (±1543.4)	0.0-17428.5	0.2
Retinol (µg/d)	324.5 (±709.7)	0.0-15710.6	284.9 (±161.8)	0.0-1012.3	371.8 (±1036.2)	0.0-15710.6	0.2
Beta carotene (mg/d)	8583.8 (±6491.3)	26.3-69505.4	9215.9 (±6400.8)	0.3-46146.8	7826.9 (±6531.3)	26.3-69505.4	0.02
Thiamine (mg/d)	1.9 (±1.0)	0.04-13.6	1.9 (±1.0)	0.04-13.6	2.1 (±0.9)	0.7-5.5	0.005
Riboflavin (mg/d)	2.4 (±1.1)	0.2-14.5	2.4 (±1.2)	0.2-14.5	2.4 (±1.1)	0.7-7.5	1
Niacin (mg/d)	25.1 (±9.2)	0.2-58.2	23.6 (±9.2)	0.2-56.7	25.1 (±9.2)	8.0-58.2	<0.0001
Niacin equivalents (mg/d)	43.4 (±15.0)	0.8-107.0	41.4 (±15.1)	0.8-107.0	45.8 (±14.5)	14.9-106.6	0.001
Vitamin B6 (mg/d)	3.3 (±8.4)	0.02-111.5	3.3 (±9.2)	0.02-111.1	3.4 (±7.3)	0.8-111.5	0.9
Folate (µg/d)	518.4 (±203.0)	115.1-1340.1	488.5 (±190.8)	115.1-1110.4	554.1 (±211.7)	145.3-1340.1	0.0002
Vitamin B12 (mg/d)	5.2 (±2.8)	0.03-26.2	5.1 (±2.9)	0.03-24.5	5.3 (±2.7)	0.03-26.2	0.6
Vitamin C (mg/d)	211.7 (±124.2)	3.7-1306.4	213.0 (±125.5)	3.7-890.9	210.0 (±122.8)	31.9-1306.4	0.8
Vitamin D (µg/d)	2.5 (±1.7)	0.1-20.5	2.5 (±1.5)	0.1-11.6	2.5 (±1.9)	0.0-20.5	1
Vitamin E (mg/d)	9.4 (±4.3)	0.03-33.4	9.4 (±4.3)	0.03-33.4	9.4 (±4.3)	0.03-33.4	0.3
SD, standard deviation
Supplementary Table 9: Distribution of estimated dietary mineral intakes in the total cohort, and by sex
Minerals	Total		Females		Males		p
	Mean (SD)	Min-Max	Mean (SD)	Min-Max	Mean (SD)	Min-Max
Calcium (mg/d)	952.1 (±438.6)	16.1-4261.4	981.5 (±421.9)	16.1-2845.3	916.9 (±456.1)	32.6-4261.4	0.1
Copper (mg/d)	2.3 (±0.9)	0.03-7.5	2.3 (±0.9)	0.03-7.5	2.3 (±0.9)	0.6-5.7	1
Iron (mg/d)	14.5 (±5.3)	0.1-35.0	13.8 (±5.2)	0.1-31.5	15.4 (±5.3)	0.1-35.0	0.001
Magnesium (mg/d)	395.9 (±144.7)	12.3-983.8	384.1 (±150.0)	12.3-983.8	409.9 (±137.0)	156.6-904.3	0.04
Potassium (mg/d)	4195.9 (±1543.2)	0.1-10956.2	4141.9 (±1574.3)	0.1-10251.5	4259.8 (±1506.4)	1427.7-10956.2	0.4
Selenium (ug/d)	171.5 (±170.7)	3.7-2759.7	172.7 (±208.8)	3.7-2759.7	169.9 (±109.4)	42.1-839.8	0.9
Sodium (mg/d)	2037.4 (±795.4)	505.7-5481.8	1869.2 (±742.3)	505.7-5336.6	2238.9 (±811.4)	535.2-5481.8	<0.0001
Zinc (mg/d)	12.8 (±4.8)	0.0-38.1	12.3 (±4.9)	0.0-38.1	13.3 (±4.7)	4.4-33.9	0.02
SD, standard deviation
Supplementary Table 10: Distribution of liver function biomarkers in the total cohort, and by sex
Liver Function Biomarkers	Total		Females		Males		p
	Mean (SD)	Min-Max	Mean (SD)	Min-Max	Mean (SD)	Min-Max
GGT (U/L)	40.4 (±51.0)	6-724	34.3 (±29.1)	6-275	47.7 (±67.9)	8-724	0.005
ALP (U/L)	76.5 (±34.4)	16-500	75.2 (±20.6)	16-143	78.1 (±45.7)	32-500	0.4
ALT (U/L)	22.7 (±10.5)	7-95	21.2 (±10.4)	7-95	24.4 (±10.4)	7-87	0.0005
AST (U/L)	19.8 (±7.9)	3-85	19.7 (±8.0)	6-85	19.8 (±7.7)	3-65	0.9
Total Protein (g/L)	76.3 (±4.8)	65-109	75.7 (±4.5)	65-91	77.1 (±4.8)	66-109	0.0008
Albumin (g/L)	38.9 (±2.8)	29-50	38.6 (±2.8)	32-50	38.9 (±2.7)	29-47	0.006
Calcium/Globulin (g/L)	37.4 (±4.6)	27-80	37.1 (±4.3)	27-54	37.8 (±4.9)	29-80	0.1
Bilirubin (µmol/L)	10.8 (±4.6)	4-42	9.6 (±4.0)	4-42	12.3 (±5.0)	4-37	<0.0001
SD, standard deviation; GGT, gamma glutamyltransferase, ALP, alkaline phosphatase, ALT, alanine aminotransferase, AST, aspartate aminotransferase
Supplementary Table 11: Distribution of blood glucose measures in the total cohort, and by sex
Blood Glucose	Total		Females		Males		p
	Mean (SD)	Min-Max	Mean (SD)	Min-Max	Mean (SD)	Min-Max
Fasting Glucose (mmol/L)	5.6 (±1.1)	4.0-11.8	5.4 (±0.9)	3.9-11.1	5.8 (±1.2)	4.1-11.8	<0.0001
HbA1c (%)	5.9 (±0.7)	4.9-10.3	5.9 (±0.6)	4.9-8.9	6 (±0.7)	4.9-10.3	0.2
SD, standard deviation; HbA1c, glycosylated haemoglobin
Supplementary Table 12: Distribution of blood lipid measures in the total cohort, and by sex
Blood lipids	Total		Females		Males		p
	Mean (SD)	Min-Max	Mean (SD)	Min-Max	Mean (SD)	Min-Max
Total Cholesterol (mmol/L)	4.6 (±1.1)	2.1-8.0	4.9 (±1.1)	2.4-8.0	4.3 (±1.0)	2.1-7.0	<0.0001
Triglycerides (mmol/L)	1.4 (±0.7)	0.2-5.2	1.4 (±0.6)	0.3-4.7	1.4 (±0.7)	0.2-5.2	0.8
LDL (mmol/L)	2.5 (±1.0)	0.7-5.8	2.6 (±1.0)	0.75-5.8	2.3 (±0.9)	0.73-4.7	<0.0001
HDL (mmol/L)	1.5 (±0.4)	0.6-3.1	1.6 (±0.4)	0.6-3.1	1.3 (±0.4)	0.6-2.8	<0.0001
Total Cholesterol/HDL ratio	3.3 (±1.1)	1.5-8.3	3.2 (±1.1)	1.7-8.3	3.5 (±1.2)	1.5-7.9	0.04
SD, standard deviation; LDL, low density lipoprotein; HDL, high density lipoprotein
Supplementary Table 13. Distribution of the population with hypertension in the total cohort, and by sex
Hypertension	Total	Females	Males	p
	n (%)	n (%)	n (%)
Hypertensive	139 (26.6)	72 (25.3)	67 (28.2)	0.5
Normotensive	384 (73.4)	213 (74.7)	171 (71.8)
This is a provisional file, not the final typeset article

## Sheet: Supp. Tables 14-16
Supplementary Table 14: Estimated energy and macronutrient intakes vary by KCNJ2-rs236514 genotype in unadjusted and adjusted models
Macro-nutrient	Unadjusted				Model 1				Model 2
	LSM ± SEM			Ptrend	LSM ± SEM			Ptrend	LSM ± SEM			Ptrend
	GG	AG	AA		GG	AG	AA		GG	AG	AA
Energy kJ/d	8720.5 a ± 276.1	8135.4 a ± 168.8	8048.8 a ± 214.0	0.1	8699.1 a ± 274.5	8182.5 a ± 168.1	8091.3 a ± 212.7	0.2	8954.1 a ± 310.3	8512.7 a ± 226.4	8400.0 a ± 262.9	0.3
Carbohydrate g/d	223.3 a ± 8.2	212.2 a ± 5.0	217.5 a ± 6.3	0.5	223.6 a ± 8.2	213.2 a ± 5.0	218.0 a ± 6.3	0.5	231.4 a ± 9.2	222.1 a ± 5.7	226.7 a ± 7.8	0.6
Fibre g/d	32.3 a ± 1.3	31.0 a ± 0.8	31.0 a ± 1.0	0.6	32.2 a ± 1.3	31.1 a ± 0.8	31.0 a ± 1.0	0.7	33.8 a ± 1.4	32.8 a ± 1.0	32.6 a ± 1.2	0.7
Starch g/d	105.0 a ± 4.2	100.9 a ± 2.6	101.7 a ± 3.3	0.7	104.5 a ± 4.1	102.1 a ± 2.5	102.7 a ± 3.2	0.9	104.8 a ± 4.7	102.5 a ± 3.4	103.2 a ± 4.0	0.9
Sugars g/d	116.3 a ± 5.2	109.3 a ± 3.2	113.4 a ± 4.0	0.5	117.1 a ± 5.2	109.1 a ± 3.2	112.9 a ± 4.0	0.4	124.2 a ± 5.8	117.3 a ± 4.2	120.7 a ± 4.9	0.5
Protein g/d	95.4 a ± 3.2	91.8 a ± 1.9	87.5 a ± 2.4	0.1	95.0 a ± 3.1	92.2 a ± 1.9	88.0 a ± 2.4	0.2	95.0 a ± 3.6	93.0 a ± 2.6	88.2 a ± 3.0	0.2
Total Fat g/d	75.7 a ± 3.1	68.2 ab ± 1.9	66.0 b ± 2.4	0.04	75.4 a ± 3.1	68.4 a ± 1.9	66.3 a ± 2.4	0.06	78.2 a ± 3.5	72.1 a ± 2.6	69.8 a ± 3.0	0.1
MUFA g/d	29.9 a ± 1.3	26.6 ab ± 0.8	25.8 b ± 1.0	0.04	29.7 a ± 1.3	26.7 a ± 0.8	25.9 a ± 1.3	0.07	30.9 a ± 1.5	28.3 a ± 1.1	27.5 a ± 1.3	0.1
PUFA g/d	12.5 a ± 0.8	11.4 a ± 0.5	10.9 a ± 0.6	0.3	12.4 a ± 0.8	11.4 a ± 0.5	10.9 a ± 0.6	0.4	13.1 a ± 0.9	12.3 a ± 0.7	11.7 a ± 0.8	0.4
Saturated Fat g/d	25.9 a ± 1.1	23.4 a ± 0.7	22.7 a ± 0.9	0.07	25.9 a ± 1.1	23.5 a ± 0.7	22.8 a ± 0.9	0.1	26.7 a ± 1.3	24.6 a ± 0.9	23.9 a ± 1.1	0.1
Cholesterol mg/d	258.7 a ± 11.0	247.3 a ± 6.8	233.7 a ± 8.6	0.2	257.5 a ± 11.1	248.1 a ± 6.8	234.7 a ± 8.6	0.2	257.6 a ± 12.6	252.4 a ± 9.2	236.2 a ± 10.7	0.2
Alcohol g/d	10.3 a ± 1.3	8.5 a ± 0.8	7.9 a ± 1.0	0.3	10.1 a ± 1.2	9.1 a ± 0.7	8.4 a ± 0.9	0.6	10.3 a ± 1.4	9.7 a ± 1.0	9.1 a ± 1.2	0.7
Water g/d	3149.1 a ± 111.3	2922.5 a ± 68.0	2889.6 a ± 86.2	0.2	3136.2 a ± 111.5	2927.8 a ± 68.3	2897.9 a ± 86.4	0.2	3206.4 a ± 124.8	3024.3 a ± 91.1	2970.9 a ± 105.7	0.2
Total A equivalents (µg/d)	1906.5 a ± 134.2	1794.9 a ± 82.1	1610.4 a ± 104.0	0.2	1922.8 a ± 134.3	1784.2 a ± 82.2	1596.9 a ± 104.0	0.1	2087.2 a ± 151.8	1936.1 a ± 110.8	1780.6 a ± 128.6	0.2
Retinol (µg/d)	498.3 a ± 71.3	291.4 b ± 43.6	273.0 b ± 55.3	0.03	503.6 a ± 71.5	295.7 b ± 43.7	274.5 b ± 55.4	0.02	494.8 a ± 82.2	289.0 b ± 60.0	270.2 b ± 69.7	0.03
Beta-carotene (µg/d)	8430.3 a ± 655.5	9000.6 a ± 401.0	8006.0 a ± 508.2	0.3	8496.2 a ± 653.7	8910.1 a ± 400.2	7916.1 a ± 506.5	0.3	9533.7 a ± 727.9	9860.5 a ± 531.1	9043.2 a ± 616.6	0.4
Thiamine (mg/d)	2.2 a ± 0.1	2.0 a ± 0.06	1.9 a ± 0.08	0.1	2.2 a ± 0.1	2.0 a ± 0.06	1.9 a ± 0.08	0.1	2.2 a ± 0.1	2.0 a ± 0.08	1.9 a ± 0.09	0.1
Riboflavin (mg/d)	2.7 a ± 0.1	2.4 b ± 0.07	2.3 b ± 0.09	0.02	2.7 a ± 0.1	2.4 b ± 0.07	2.3 b ± 0.09	0.02	2.7 a ± 0.1	2.4 a ± 0.1	2.3 a ± 0.1	0.06
Niacin (mg/d)	26.7 a ± 0.9	24.9 a ± 0.6	24.3 a ± 0.7	0.1	26.6 a ± 0.9	25.2 a ± 0.6	24.5 a ± 0.7	0.2	26.7 a ± 1.0	25.5 a ± 0.8	24.6 a ± 0.9	0.2
Niacin equivalents (mg/d)	45.8 a ± 1.5	43.4 a ± 0.9	41.9 a ± 1.2	0.1	45.6 a ± 1.5	43.7 a ± 0.9	42.2 a ± 1.2	0.2	45.7 a ± 1.7	44.2 a ± 1.2	42.5 a ± 1.4	0.2
Vitamin B6 (mg/d)	2.9 a ± 0.9	3.9 a ± 0.6	2.7 a ± 0.7	0.3	2.9 a ± 0.9	3.9 a ± 0.5	2.7 a ± 0.7	0.3	3.8 a ± 1.0	4.8 a ± 0.8	3.6 a ± 0.8	0.3
Folate (µg/d)	569.5 a ± 20.4	516.3 ab ± 12.5	490.9 b ± 15.8	0.01	570.0 a ± 20.2	520.1 ab ± 12.4	493.5 b ± 15.7	0.02	569.3 a ± 23.6	524.9 ab ± 17.5	490.8 b ± 20.2	0.02
Vitamin B12 (µg/d)	5.3 a ± 0.3	5.3 a ± 0.2	4.9 a ± 0.2	0.4	5.3 a ± 0.3	5.3 a ± 0.2	5.0 a ± 0.2	0.4	5.2 a ± 0.3	5.3 a ± 0.2	4.9 a ± 0.3	0.3
Vitamin C (mg/d)	218.0 a ± 12.6	213.2 a ± 7.7	205.3 a ± 9.7	0.7	219.8 a ± 12.6	212.9 a ± 7.7	204.9 a ± 9.8	0.7	234.5 a ± 14.2	229.8 a ± 10.4	220.7 a ± 12.0	0.7
Vitamin D (µg/d)	2.6 a ± 0.1	2.6 a ± 0.1	2.4 a ± 0.1	0.4	2.6 a ± 0.2	2.6 a ± 0.1	2.4 a ± 0.1	0.4	2.6 a ± 0.2	2.7 a ± 0.2	2.4 a ± 0.2	0.3
Vitamin E (mg/d)	10.0 a ± 0.4	9.4 a ± 0.3	9.1 a ± 0.4	0.2	10.0 a ± 0.4	9.4 a ± 0.3	9.1 a ± 0.3	0.3	10.6 a ± 0.5	10.2 a ± 0.4	9.7 a ± 0.4	0.3
Calcium (mg/d)	1036.7 a ± 27.0	934.9 a ± 27.0	929.1 a ± 34.3	0.1	1041.3 a ± 44.2	930.2 a ± 27.1	924.1 a ± 34.2	0.07	1078.2 a ± 52.6	971.5 a ± 39.0	970.1 a ± 45.0	0.1
Copper (mg/d)	2.4 a ± 0.09	2.3 a ± 0.06	2.3 a ± 0.07	0.4	2.4 a ± 0.09	2.3 a ± 0.06	2.3 a ± 0.07	0.4	2.6 a ± 0.1	2.5 a ± 0.08	2.4 a ± 0.09	0.4
Iron (mg/d)	15.4 a ± 0.5	14.5 a ± 0.3	14.0 a ± 0.4	0.1	15.3 a ± 0.5	14.6 a ± 0.3	14.1 a ± 0.4	0.2	15.6 a ± 0.6	15.1 a ± 0.5	14.4 a ± 0.5	0.2
Magnesium (mg/d)	416.2 a ± 14.7	395.5 a ± 9.0	384.5 a ± 11.4	0.2	414.5 a ± 14.7	397.1 a ± 9.0	386.0 a ± 11.3	0.3	437.0 a ± 17.0	423.7 a ± 12.6	411.1 a ± 14.6	0.4
Potassium (mg/d)	4419.6 a ± 156.6	4179.1 a ± 95.6	4089.0 a ± 121.2	0.2	4418.8 a ± 157.2	4185.5 a ± 96.1	4093.8 a ± 121.5	0.3	4628.1 a ± 181.0	4448.2 a ± 133.7	4323.5 a ± 154.5	0.3
Selenium (µg/d)	178.4 a ± 17.2	176.0 a ± 10.6	160.0 a ± 13.4	0.6	176.7 a ± 17.3	176.0 a ± 10.6	160.5 a ± 13.4	0.6	182.5 a ± 20.1	187.7 a ± 15.5	174.0 a ± 17.9	0.8
Sodium (mg/d)	2224.1 a ± 79.9	2031.4 ab ± 48.9	1934.8 b ± 61.9	0.02	2209.9 a ± 77.7	2055.0 ab ± 47.5	1957.3 b ± 60.2	0.04	2226.0 a ± 92.0	2079.0 a ± 68.1	1980.1 a ± 78.6	0.07
Zinc (mg/d)	13.4 a ± 0.5	12.9 a ± 0.3	12.2 a ± 0.4	0.1	13.3 a ± 0.5	13.0 a ± 0.3	12.2 a ± 0.4	0.2	13.6 a ± 0.6	13.3 a ± 0.4	12.6 a ± 0.5	0.2
Model 1, adjusted for age and sex; Model 2, adjusted for age, sex, education, income, smoking and BMI; LSM, least squares mean; SEM, standard error of the mean
Values in the same row (within an analysis) denoted with the same letter are not significantly different from each other (Tukey’s HSD p > 0.05); Bonferroni adjusted p-threshold ≤0.006
Supplementary Table 15. Body composition markers do not vary by KCNJ2-rs236514 genotype in unadjusted and adjusted models
Body Composition Markers	Unadjusted				Model 1				Model 2				Model 3
	LSM ± SEM			Ptrend	LSM ± SEM			Ptrend	LSM ± SEM			Ptrend	LSM ± SEM			Ptrend
	GG	AG	AA		GG	AG	AA		GG	AG	AA		GG	AG	AA
Weight (kg)	76.3 a ± 1.6	75.8 a ± 1.0	77.1 a ± 1.3	0.7	75.6 a ± 1.4	76.8 a ± 0.8	77.9 a ± 1.1	0.4	74.1 a ± 1.5	75.4 a ± 1.1	76.2 a ± 1.3	0.5	73.9 a ± 1.5	75.4 a ± 1.1	76.2 a ± 1.3	0.4
BMI (kg/m2)	28.0 a ± 0.5	28.6 a ± 0.3	28.9 a ± 0.4	0.4	27.8 a ± 0.5	28.6 a ± 0.3	29.0 a ± 0.4	0.2	27.3 a ± 0.5	28.2 a ± 0.4	28.4 a ± 0.5	0.2	27.3 a ± 0.5	28.2 a ± 0.4	28.4 a ± 0.5	0.2
Waist (cm)	97.7 a ± 1.4	98.9 a ± 0.9	99.7 a ± 1.1	0.5	97.4 a ± 1.3	99.6 a ± 0.8	100.4 a ± 1.0	0.2	96.3 a ± 1.4	98.7 a ± 1.0	99.2 a ± 1.2	0.2	96.3 a ± 1.4	98.7 a ± 1.0	99.2 a ± 1.2	0.2
Hip (cm)	108.3 a ± 1.1	109.5 a ± 0.7	109.3 a ± 0.8	0.6	108.1 a ± 1.0	109.5 a ± 0.6	109.3 a ± 0.8	0.5	107.3 a ± 1.2	108.7 a ± 0.8	108.5 a ± 1.0	0.5	107.4 a ± 1.2	108.8 a ± 0.9	108.6 a ± 1.0	0.5
WHR	0.9 a ± 0.009	0.9 a ± 0.005	0.9 a ± 0.007	0.7	0.9 a ± 0.006	0.9 a ± 0.004	0.9 a ± 0.005	0.4	0.9 a ± 0.007	0.9 a ± 0.005	0.9 a ± 0.006	0.5	0.9 a ± 0.007	0.9 a ± 0.005	0.9 a ± 0.006	0.5
Model 1, adjusted for age and sex; Model 2, adjusted for age, sex, education, income and smoking; Model 3, adjusted for age, sex, education, income, smoking and energy intake; LSM, least squares mean; SEM, standard error of the mean; BMI, body mass index; WHR, waist to hip ratio
Values in the same row (within an analysis) denoted with the same letter are not significantly different from each other (Tukey’s HSD p > 0.05); Bonferroni adjusted p-threshold ≤0.01
Supplementary Table 16. Liver function biomarkers vary by KCNJ2-rs236514 genotype in unadjusted and adjusted models
Liver Function Biomarkers	Unadjusted				Model 1				Model 2
	LSM ± SEM			Ptrend	LSM ± SEM			Ptrend	LSM ± SEM			Ptrend
	GG	AG	AA		GG	AG	AA		GG	AG	AA
GGT (U/L)	57.2 a ± 5.1	36.8 b ± 3.1	36.1 b ± 4.0	0.001	57.8 a ± 5.1	37.5 b ± 3.1	36.5 b ± 4.0	0.001	55.7 a ± 6.1	36.6 b ± 4.5	35.6 b ± 5.2	0.006
ALP (U/L)	78.5 a ± 3.5	75.6 a ± 2.1	76.9 a ± 2.7	0.8	79.1 a ± 3.5	75.7 a ± 2.1	76.8 a ± 2.7	0.7	79.2 a ± 4.2	76.2 a ± 3.1	76.6 a ± 3.6	0.8
ALT (U/L)	24.5 a ± 1.1	22.7 a ± 0.7	21.6 a ± 0.8	0.1	24.2 a ± 1.1	22.9 a ± 0.6	21.8 a ± 0.8	0.2	24.8 a ± 1.2	23.8 a ± 0.9	22.5 a ± 1.0	0.2
AST (U/L)	21.6 a ± 0.8	19.5 ab ± 0.5	19.0 b ± 0.6	0.03	21.6 a ± 0.8	19.5 ab ± 0.5	19.0 b ± 0.6	0.03	22.4 a ± 0.9	20.3 ab ± 0.7	19.7 b ± 0.8	0.03
Total Protein (g/L)	76.7 a ± 0.5	76.2 a ± 0.3	76.3 a ± 0.4	0.7	76.7 a ± 0.5	76.3 a ± 0.3	76.4 a ± 0.4	0.8	76.3 a ± 0.5	75.7 a ± 0.4	75.9 a ± 0.5	0.6
Albumin (g/L)	39.5 a ± 0.3	38.8 a ± 0.2	38.9 a ± 0.2	0.09	39.4 a ± 0.3	38.8 a ± 0.2	38.9 a ± 0.2	0.1	39.3 a ± 0.3	38.5 b ± 0.2	38.9 ab ± 0.3	0.04
Calcium/Globulin (g/L)	37.3 a ± 0.5	37.5 a ± 0.3	37.4 a ± 0.4	0.9	37.3 a ± 0.5	37.5 a ± 0.3	37.4 a ± 0.4	0.9	37.0 a ± 0.5	37.2 a ± 0.4	36.9 a ± 0.5	0.8
Total Bilirubin (µmol/L)	11.7 a ± 0.5	10.5 a ± 0.3	10.9 a ± 0.4	0.08	11.7 a ± 0.5	10.6 a ± 0.3	11.0 a ± 0.4	0.1	11.7 a ± 0.5	10.7 a ± 0.4	11.1 a ± 0.5	0.2
Fasting Glucose (mmol/L)	5.8 a ± 0.1	5.5 a ± 0.07	5.6 a ± 0.08	0.2	5.7 a ± 0.1	5.5 a ± 0.06	5.6 a ± 0.08	0.2	5.7 a ± 0.1	5.4 b ± 0.09	5.5 ab ± 0.1	0.03
HbA1c (%)	5.9 a ± 0.07	5.9 a ± 0.04	5.9 a ± 0.05	1	5.9 a ± 0.07	5.9 a ± 0.04	5.9 a ± 0.05	1	5.9 a ± 0.07	5.9 a ± 0.06	5.9 a ± 0.06	0.8
Model 1, adjusted for age; Model 2, adjusted for age, sex, education, income, smoking and BMI; LSM, least squares mean; SEM, standard error of the mean; HbA1c, glycosylated haemoglobin.
Values in the same row (within an analysis) denoted with the same letter are not significantly different from each other (Tukey’s HSD p > 0.05)
This is a provisional file, not the final typeset article
